# Supplementary material for: Enhancing Lignocellulose Degradation and Mycotoxin Reduction in Co-Composting with Bacterial Inoculation
Source: Microorganisms. 2025 Mar 18;13(3):677. doi: 10.3390/microorganisms13030677 (PMC11946631; doi:10.3390/microorganisms13030677)
Supplement: Supplementary file 1 [file microorganisms-13-00677-s001.zip]

Archive with 1 entries (1 files):
- microorganisms-3489438-supplementary.pdf
